# Supplementary material for: Genomic and Transcriptomic Profiling of Brain Metastases
Source: Cancers (Basel). 2021 Nov 9;13(22):5598. doi: 10.3390/cancers13225598 (PMC8615723; doi:10.3390/cancers13225598)
Supplement: Supplementary file 1 [file cancers-13-05598-s001.zip]

Archive with 3 entries (2 files):
- supplementary/
- supplementary/Copy of cancers-1446298-supple.xlsx
- supplementary/supplementary_file_1.pdf
