# Supplementary material for: Genomic and Transcriptomic Profiling of Brain Metastases
Source: Cancers (Basel). 2021 Nov 9;13(22):5598. doi: 10.3390/cancers13225598 (PMC8615723; doi:10.3390/cancers13225598)
Supplement: Supplementary file 1 [file cancers-13-05598-s001.zip › supplementary/Copy of cancers-1446298-supple.xlsx]

## Sheet: Table1
Dataset	Patient	Sex	Metastasis_origin	Metastasis_origin_simplified
UAMS	TL-18-16A9DF	Male	Small-cell lung cancer	Lung
UAMS	TL-18-2E2CC8	Male	Prostate cancer	Other
UAMS	TL-18-3CE9A6	Male	Non-small-cell lung cancer	Lung
UAMS	TL-18-479844	Male	Non-small-cell lung cancer	Lung
UAMS	TL-18-7BD8FC	Male	Melanoma	Melanoma
UAMS	TL-18-7EB18B	Female	Gynecologic	Other
UAMS	TL-18-8F8E17	Male	Non-small-cell lung cancer	Lung
UAMS	TL-18-93226C	Male	Neuroendocrine cancer	Other
UAMS	TL-18-93D5D5	Male	Melanoma	Melanoma
UAMS	TL-18-A2BF13	Female	Melanoma	Melanoma
UAMS	TL-18-A2DD4B	Female	Melanoma	Melanoma
UAMS	TL-18-BDBC2C	Female	Non-small-cell lung cancer	Lung
UAMS	TL-18-C46799	Female	Small-cell lung cancer	Lung
UAMS	TL-18-E1896A	Female	Gynecologic	Other
UAMS	TL-19-00B691	Male	Non-small-cell lung cancer	Lung
UAMS	TL-19-00C49B	Female	Non-small-cell lung cancer	Lung
UAMS	TL-19-057AE2	Female	Sarcoma	Other
UAMS	TL-19-0BB5BF	Male	Melanoma	Melanoma
UAMS	TL-19-0C2F92	Male	Non-small-cell lung cancer	Lung
UAMS	TL-19-1A29E3	Male	Non-small-cell lung cancer	Lung
UAMS	TL-19-1FCF43	Male	Non-small-cell lung cancer	Lung
UAMS	TL-19-29ED04	Male	Melanoma	Melanoma
UAMS	TL-19-3372C4	Male	Non-small-cell lung cancer	Lung
UAMS	TL-19-3BF073	Female	Myeloma	Other
UAMS	TL-19-3DA956	Male	Renal cancer	Other
UAMS	TL-19-427EF6	Female	Melanoma	Melanoma
UAMS	TL-19-552175	Male	Non-small-cell lung cancer	Lung
UAMS	TL-19-616A9D	Male	Thyroid	Other
UAMS	TL-19-6D15B4	Male	Colorectal	Other
UAMS	TL-19-6E5FF1	Male	Renal cancer	Other
UAMS	TL-19-6F207E	Female	Breast cancer	Breast
UAMS	TL-19-797BD3	Male	Melanoma	Melanoma
UAMS	TL-19-7BACA2	Female	Neuroendocrine cancer	Other
UAMS	TL-19-7DE088	Female	Breast cancer	Breast
UAMS	TL-19-8ACE59	Female	Colorectal	Other
UAMS	TL-19-8BA24E	Male	Non-small-cell lung cancer	Lung
UAMS	TL-19-8D5EE6	Male	Non-small-cell lung cancer	Lung
UAMS	TL-19-91AF7D	Female	Melanoma	Melanoma
UAMS	TL-19-A62AE2	Female	Breast cancer	Breast
UAMS	TL-19-A98528	Female	Non-small-cell lung cancer	Lung
UAMS	TL-19-B1B118	Female	Small-cell lung cancer	Lung
UAMS	TL-19-D3147F	Male	Non-small-cell lung cancer	Lung
UAMS	TL-19-D7A989	Female	Breast cancer	Breast
UAMS	TL-19-D7AB74	Female	Non-small-cell lung cancer	Lung
UAMS	TL-19-DE18BD	Male	Sinonasal cancer	Other
UAMS	TL-19-DEC2C2	Male	Colorectal	Other
UAMS	TL-19-E87FB6	Male	Melanoma	Melanoma
UAMS	TL-19-F62DC2	Male	Small-cell lung cancer	Lung
UAMS	TL-19-F73578	Female	Melanoma	Melanoma
UAMS	TL-19-FD32CD	Female	Breast cancer	Breast
UAMS	TL-19-FF1FBD	Male	Neuroendocrine cancer	Other
UAMS	TL-20-1996D2	Female	Melanoma	Melanoma
UAMS	TL-20-1D9568	Male	Non-small-cell lung cancer	Lung
UAMS	TL-20-372762	Male	Non-small-cell lung cancer	Lung
UAMS	TL-20-3AAF52	Female	Melanoma	Melanoma
UAMS	TL-20-4EB57E	Male	Pancreatic cancer	Other
UAMS	TL-20-55EA08	Male	Melanoma	Melanoma
UAMS	TL-20-5CE477	Female	Breast cancer	Breast
UAMS	TL-20-6A574A	Female	Breast cancer	Breast
UAMS	TL-20-77DACA	Female	Non-small-cell lung cancer	Lung
UAMS	TL-20-8DEBA0	Female	Non-small-cell lung cancer	Lung
UAMS	TL-20-BF9740	Female	Non-small-cell lung cancer	Lung
UAMS	TL-20-C85067	Female	Breast cancer	Breast
UAMS	TL-20-D5B385	Female	Non-small-cell lung cancer	Lung
UAMS	TL-20-E7BAD1	Female	Non-small-cell lung cancer	Lung
UAMS	TL-20-F84844	Female	Breast cancer	Breast
UAMS	TL-20-FBF2FD	Male	Esophageal	Other
UAMS	TL-20-FD2659	Female	Breast cancer	Breast
dbGaP	PB0024	Male	Clear cell renal cell carcinoma	Other
dbGaP	PB0026	Female	Serous ovarian cancer	Other
dbGaP	PB0031	Female	Lung adenocarcinoma	Lung
dbGaP	PB0034	Male	Lung adenocarcinoma	Lung
dbGaP	PB0036	Male	Lung carcinoma	Lung
dbGaP	PB0042	Female	Lung adenocarcinoma	Lung
dbGaP	PB0043	Female	Breast cancer	Breast
dbGaP	PB0049	Female	Breast cancer	Breast
dbGaP	PB0052	Male	Lung carcinoma	Lung
dbGaP	PB0053	Male	Melanoma	Melanoma
dbGaP	PB0076	Female	Breast cancer	Breast
dbGaP	PB0079	Female	Melanoma	Melanoma
dbGaP	PB0083	Female	Papillary thyroid carcinoma	Other
dbGaP	PB0086	Male	Lung adenocarcinoma	Lung
dbGaP	PB0091	Female	Lung adenocarcinoma	Lung
dbGaP	PB0098	Male	Lung adenocarcinoma	Lung
dbGaP	PB0103	Female	Lung adenocarcinoma	Lung
dbGaP	PB0104	Female	Lung adenocarcinoma	Lung
dbGaP	PB0114	Female	Lung adenocarcinoma	Lung
dbGaP	PB0115	Female	Lung adenocarcinoma	Lung
dbGaP	PB0116	Female	Breast cancer	Breast
dbGaP	PB0119	Female	Lung adenocarcinoma	Lung
dbGaP	PB0148	Female	Breast cancer	Breast
dbGaP	PB0150	Female	Breast cancer	Breast
dbGaP	PB0151	Female	Lung adenocarcinoma	Lung
dbGaP	PB0155	Female	Breast cancer	Breast
dbGaP	PB0160	Female	Lung adenocarcinoma	Lung
dbGaP	PB0161	Female	Lung adenocarcinoma	Lung
dbGaP	PB0175	Female	Breast cancer	Breast
dbGaP	PB0176	Female	Breast cancer	Breast
dbGaP	PB0199	Female	Lung adenocarcinoma	Lung
dbGaP	PB0201	Male	Lung adenocarcinoma	Lung
dbGaP	PB0218	Male	Clear cell renal cell carcinoma	Other
dbGaP	PB0222	Female	Breast cancer	Breast
dbGaP	PB0227	Male	Lung adenocarcinoma	Lung
dbGaP	PB0235	Female	Sarcoma	Other
dbGaP	PB0237	Male	Esophageal adenocarcinoma	Other
dbGaP	PB0261	Female	Lung adenocarcinoma	Lung
dbGaP	PB0262	Female	Lung adenocarcinoma	Lung
dbGaP	PB0263	Female	Lung adenocarcinoma	Lung
dbGaP	PB0272	Male	Clear cell renal cell carcinoma	Other
dbGaP	PB0274	Female	Breast cancer	Breast
dbGaP	PB0284	Female	Breast cancer	Breast
dbGaP	PB0296	Female	Breast cancer	Breast
dbGaP	PB0302	Female	Breast cancer	Breast
dbGaP	PB0315	Male	Sarcoma	Other
dbGaP	PB0321	Male	Lung adenocarcinoma	Lung
dbGaP	PB0333	Female	Lung adenocarcinoma	Lung
dbGaP	PB0337	Female	Lung adenocarcinoma	Lung
dbGaP	PB0344	Male	Lung squamous carcinoma	Lung
dbGaP	PB0347	Male	Lung squamous carcinoma	Lung
dbGaP	PB0349	Female	Lung squamous carcinoma	Lung
dbGaP	PB0351	Female	Papillary renal cell carcinoma	Other
dbGaP	PB0352	Male	Clear cell renal cell carcinoma	Other
dbGaP	PB0353	Male	Clear cell renal cell carcinoma	Other
dbGaP	PB0356	Male	Clear cell renal cell carcinoma	Other
dbGaP	PB0361	Female	Breast cancer	Breast
dbGaP	PB0364	Female	Breast cancer	Breast
dbGaP	PB0402	Female	Serous ovarian cancer	Other
dbGaP	PB0405	Female	Lung squamous carcinoma	Lung
dbGaP	PB0418	Female	Breast cancer	Breast
dbGaP	PB0441	Male	Lung carcinoma	Lung

## Sheet: Table 2
Gene_Symbols
ABCB1
ABCC3
ABL1
ABL2
ACTA2
ACVR1B
AJUBA
AKT1
AKT2
AKT3
ALK
AMER1
APC
APLNR
APOB
AR
ARAF
ARHGAP26
ARHGAP35
ARID1A
ARID1B
ARID2
ARID5B
ASNS
ASXL1
ATIC
ATM
ATP7B
ATR
ATRX
AURKA
AURKB
AXIN1
AXIN2
AXL
B2M
BAP1
BARD1
BCL10
BCL11B
BCL2
BCL2L1
BCL2L11
BCL6
BCL7A
BCLAF1
BCOR
BCORL1
BCR
BIRC3
BLM
BMPR1A
BRAF
BRCA1
BRCA2
BRD4
BRIP1
BTG1
BTK
BUB1B
C10orf54
C11orf30
C11orf65
C3orf70
C8orf34
CALR
CARD11
CASP8
CASR
CBFB
CBL
CBLB
CBLC
CBR3
CCDC6
CCND1
CCND2
CCND3
CCNE1
CD19
CD22
CD274
CD40
CD70
CD79A
CD79B
CDC73
CDH1
CDK12
CDK4
CDK6
CDK8
CDKN1A
CDKN1B
CDKN1C
CDKN2A
CDKN2B
CDKN2C
CEBPA
CEP57
CFTR
CHD2
CHD4
CHEK1
CHEK2
CIC
CIITA
CKS1B
CREBBP
CRKL
CRLF2
CSF1R
CSF3R
CTC1
CTCF
CTLA4
CTNNA1
CTNNB1
CTRC
CUX1
CXCR4
CYLD
CYP1B1
CYP2D6
CYP3A5
DAXX
DDB2
DDR2
DDX3X
DICER1
DIRC2
DIS3
DIS3L2
DKC1
DNM2
DNMT3A
DOT1L
DPYD
DYNC2H1
EBF1
ECT2L
EGF
EGFR
EGLN1
ELF3
ENG
EP300
EPCAM
EPHA2
EPHA7
EPHB1
EPHB2
EPOR
ERBB2
ERBB3
ERBB4
ERCC1
ERCC2
ERCC3
ERCC4
ERCC5
ERCC6
ERG
ERRFI1
ESR1
ETS1
ETS2
ETV1
ETV4
ETV5
ETV6
EWSR1
EZH2
FAM175A
FAM46C
FANCA
FANCB
FANCC
FANCD2
FANCE
FANCF
FANCG
FANCI
FANCL
FANCM
FAS
FAT1
FBXO11
FBXW7
FCGR2A
FCGR3A
FDPS
FGF1
FGF10
FGF14
FGF2
FGF23
FGF3
FGF4
FGF5
FGF6
FGF7
FGF8
FGF9
FGFR1
FGFR2
FGFR3
FGFR4
FH
FHIT
FLCN
FLT1
FLT3
FLT4
FNTB
FOXA1
FOXL2
FOXO1
FOXO3
FOXP1
FOXQ1
FRS2
FUBP1
G6PD
GALNT12
GATA1
GATA2
GATA3
GATA4
GATA6
GEN1
GLI1
GNA11
GNA13
GNAQ
GNAS
GPC3
GPS2
GREM1
GRIN2A
GRM3
GSTP1
H19
H3F3A
HAS3
HAVCR2
HDAC1
HDAC2
HDAC4
HGF
HIF1A
HIST1H1E
HIST1H3B
HIST1H4E
HLA-A
HLA-B
HLA-C
HLA-DMA
HLA-DMB
HLA-DOA
HLA-DOB
HLA-DPA1
HLA-DPB1
HLA-DPB2
HLA-DQA1
HLA-DQA2
HLA-DQB1
HLA-DQB2
HLA-DRA
HLA-DRB1
HLA-DRB5
HLA-DRB6
HLA-E
HLA-F
HLA-G
HNF1A
HNF1B
HOXB13
HRAS
HSP90AA1
HSPH1
IDH1
IDH2
IDO1
IFIT1
IFIT2
IFIT3
IFNAR1
IFNAR2
IFNGR1
IFNGR2
IFNL3
IKBKE
IKZF1
IL10RA
IL15
IL2RA
IL6R
IL7R
ING1
INPP4B
IRF1
IRF2
IRF4
IRS2
ITPKB
JAK1
JAK2
JAK3
JUN
KAT6A
KDM5A
KDM5C
KDM6A
KDR
KEAP1
KEL
KIF1B
KIT
KLHL6
KLLN
KMT2A
KMT2B
KMT2C
KMT2D
KRAS
LAG3
LDLR
LEF1
LMNA
LMO1
LRP1B
LYN
LZTR1
MAD2L2
MAF
MAFB
MALT1
MAP2K1
MAP2K2
MAP2K4
MAP3K1
MAP3K7
MAPK1
MAX
MC1R
MCL1
MDM2
MDM4
MED12
MEF2B
MEN1
MET
MGMT
MIB1
MITF
MKI67
MLH1
MLH3
MLLT3
MPL
MRE11A
MS4A1
MSH2
MSH3
MSH6
MTAP
MTHFR
MTOR
MTRR
MUTYH
MYB
MYC
MYCL
MYCN
MYD88
MYH11
NBN
NCOR1
NCOR2
NF1
NF2
NFE2L2
NFKBIA
NHP2
NKX2-1
NOP10
NOTCH1
NOTCH2
NOTCH3
NPM1
NQO1
NRAS
NRG1
NSD1
NT5C2
NTHL1
NTRK1
NTRK2
NTRK3
NUDT15
NUP98
P2RY8
PAK1
PALB2
PALLD
PARK2
PAX3
PAX5
PAX7
PAX8
PBRM1
PCBP1
PDCD1
PDCD1LG2
PDGFRA
PDGFRB
PDK1
PDPK1
PHF6
PHOX2B
PIAS4
PIK3C2B
PIK3CA
PIK3CB
PIK3CD
PIK3CG
PIK3R1
PIK3R2
PIM1
PLCG2
PML
PMS1
PMS2
POLD1
POLE
POLH
POT1
POU2F2
PPARG
PPP1R15A
PPP2R1A
PPP2R2A
PPP6C
PRCC
PRDM1
PREX2
PRKAR1A
PRSS1
PTCH1
PTCH2
PTEN
PTPN11
PTPN13
PTPN22
PTPRD
QKI
RAC1
RAD21
RAD50
RAD51
RAD51B
RAD51C
RAD51D
RAD54L
RAF1
RANBP2
RARA
RASA1
RB1
RBM10
RECQL4
RET
RHOA
RICTOR
RINT1
RIT1
RNF139
RNF43
ROS1
RPL5
RPS15
RPS6KB1
RPTOR
RSF1
RUNX1
RUNX1T1
RXRA
SCG5
SDHA
SDHAF2
SDHB
SDHC
SDHD
SEC23B
SEMA3C
SETBP1
SETD2
SF3B1
SGK1
SH2B3
SLC26A3
SLC47A2
SLIT2
SLX4
SMAD2
SMAD3
SMAD4
SMARCA1
SMARCA4
SMARCB1
SMARCE1
SMC1A
SMC3
SMO
SOCS1
SOD2
SOX10
SOX2
SOX9
SPEN
SPINK1
SPOP
SPRED1
SRC
SRSF2
STAG2
STAT3
STAT4
STAT5A
STAT5B
STAT6
STK11
SUFU
SUZ12
SYK
TAF1
TANC1
TAP1
TAP2
TBC1D12
TBL1XR1
TBX3
TCEB1
TCF3
TCF7L2
TCL1A
TERT
TET2
TGFBR2
TIGIT
TMEM127
TMEM173
TMPRSS2
TNF
TNFAIP3
TNFRSF14
TNFRSF17
TNFRSF9
TOP1
TOP2A
TP53
TP63
TPM1
TPMT
TRAF3
TSC1
TSC2
TSHR
TUSC3
TYMS
U2AF1
UBE2T
UGT1A1
UGT1A9
UMPS
VEGFA
VHL
WEE1
WHSC1
WRN
WT1
XPA
XPC
XPO1
XRCC1
XRCC2
XRCC3
YEATS4
ZFHX3
ZNF217
ZNF471
ZNF620
ZNF750
ZNRF3
ZRSR2

## Sheet: Table 3
Biology	Signature name	References
Proliferation	HER2i Sensitivity Score	McGrail et al. ‘Improved prediction of PARP inhibitor response and identification of synergizing agents through use of a novel gene expression generation algorithm’ Systems Biology & Applications (2017); 3(8): 1-12
Proliferation	Dry_et_al_Resistance	Dry et al. ‘Transcriptional pathway signatures predict MEK addiction and response to selumetinib (AZD6244)’, Cancer Res (2010); 70 (6): 2264-73
Proliferation	HALLMARK_MTORC1_SIGNALING	NA
Proliferation	EGFR Sensitivity Signature	Balko et al. ‘Gene expression patterns that predict sensitivity to epidermal growth factor receptor tyrosine kinase inhibitors in lung cancer cell lines and human lung tumours’ BMC Genomics (2006): 7 (289): 1-14
Proliferation	EGFRi67 Gene Signature	Goodspeed et al. ‘A gene expression signature predicts bladder cancer cell line sensitivity to EGFR inhibition’ Bladder Cancer (2018): 269-282
Proliferation	HALLMARK_KRAS_SIGNALING_UP	NA
Proliferation	HALLMARK_ESTROGEN_RESPONSE_LATE	NA
Proliferation	MEK Functional Signature	Dry et al. ‘Transcriptional pathway signatures predict MEK addiction and response to selumetinib (AZD6244)’, Cancer Res (2010); 70 (6): 2264-73
Proliferation	pSTAT3-GS Score	Sonnenblick et al. ‘Constitutive phosphorylated STAT-3 associated gene signature is predictive for trastuzumab resistance in primary HER-2 positive breast cancer’ BMC Medicine (2015); 13 (177): 1-10
Proliferation	KRAS Dependency Signature	Singh et al. ‘A gene expression signature associated with ‘K-Ras addiction’ reveals regulators of EMT and tumour cell survival’ Cancer Cell (2009); 15: 489-500
Proliferation	MAPK Activity Score	Wagle et al. ‘A transcriptional MAPK pathway activity score (MPAS) is a clinically relevant biomarker in multiple cancer types’, Precision Oncology (2018); 2 (7): 1-10
Proliferation	HALLMARK_ANDROGEN_RESPONSE	NA
Proliferation	HALLMARK_MYC_TARGETS_V2	NA
Proliferation	HALLMARK_KRAS_SIGNALING_DN	NA
Proliferation	ERBB2-specific GES	Bertucci et al. ‘Identification and validation of an ERBB2 gene expression signature in breast cancers’ Oncogene (2004); 23: 2564-2575
Proliferation	MYC Activity Signature	Jung et al. ‘A Myc activity signature predicts poor clinical outcomes in Myc-associated cancers’ Cancer Research (2016); 77 (4): 971-981
Proliferation	HALLMARK_NOTCH_SIGNALING	NA
Proliferation	PI3K/AKT Enrichment Score	Liberzon et al. ‘The Molecular Signatures Database Hallmark Gene Set Collection’, Cell Systems (2015); 1: 417-425
Proliferation	HALLMARK_TGF_BETA_SIGNALING	NA
Proliferation	HALLMARK_MYC_TARGETS_V1	NA
Proliferation	HALLMARK_HEDGEHOG_SIGNALING	NA
Proliferation	HALLMARK_ESTROGEN_RESPONSE_EARLY	NA
Inflammation	Prat_Cytotoxic_cells	Prat et al. ‘Immune-Related Gene Expression Profiling After PD-1 Blockade in Non-Small Cell Lung Carcinoma, Head and Neck Squamous Cell Carcinoma and Melanoma’, Cancer Res (2017); 77 (13): 3540-3550
Inflammation	Prat_Cluster4_IFNactivation	Prat et al. ‘Immune-Related Gene Expression Profiling After PD-1 Blockade in Non-Small Cell Lung Carcinoma, Head and Neck Squamous Cell Carcinoma and Melanoma’, Cancer Res (2017); 77 (13): 3540-3550
Inflammation	TCGA CSF1 Response	Beck et al. ‘The Macrophage Colony Stimulating Factor-1 Response Signature in Breast Carcinoma’, Clin Cancer Res (2009); 15 (3): 778-787
Inflammation	Prat_Mast_cells	Prat et al. ‘Immune-Related Gene Expression Profiling After PD-1 Blockade in Non-Small Cell Lung Carcinoma, Head and Neck Squamous Cell Carcinoma and Melanoma’, Cancer Res (2017); 77 (13): 3540-3550
Inflammation	TCGA Wound Healing	Chang et al. ‘Gene Expression Signature of Fibroblast Serum Response Predicts Human Cancer Progression: Similarities between Tumors and Wounds’, PLOS Biology (2004); 2 (2): 0206-0214
Inflammation	Prat_DC	Prat et al. ‘Immune-Related Gene Expression Profiling After PD-1 Blockade in Non-Small Cell Lung Carcinoma, Head and Neck Squamous Cell Carcinoma and Melanoma’, Cancer Res (2017); 77 (13): 3540-3550
Inflammation	HALLMARK_IL2_STAT5_SIGNALING	NA
Inflammation	HALLMARK_ALLOGRAFT_REJECTION	NA
Inflammation	Prat_Th1_cells	Prat et al. ‘Immune-Related Gene Expression Profiling After PD-1 Blockade in Non-Small Cell Lung Carcinoma, Head and Neck Squamous Cell Carcinoma and Melanoma’, Cancer Res (2017); 77 (13): 3540-3550
Inflammation	Danaher_Tcells	Danaher et al. ‘Gene expression marker of Tumor Infiltrating Leukocytes’, Journal for ImmunoTherapy of Cancer (2017); 5 (18): 1-15
Inflammation	IL1-beta Signature	Wu et al. ‘IL1 receptor antagonist controls transcriptional signature of inflammation in patients with metastatic breast cancer’ Cancer Research (2018); 78 (18): 5243-5258
Inflammation	Prat_Tcells	Prat et al. ‘Immune-Related Gene Expression Profiling After PD-1 Blockade in Non-Small Cell Lung Carcinoma, Head and Neck Squamous Cell Carcinoma and Melanoma’, Cancer Res (2017); 77 (13): 3540-3550
Inflammation	TILs Macrophages	Danaher et al. ‘Gene expression marker of Tumor Infiltrating Leukocytes’, Journal for ImmunoTherapy of Cancer (2017); 5 (18): 1-15
Inflammation	Prat_Cluster1_AntigenPresentationTcellActivation	Prat et al. ‘Immune-Related Gene Expression Profiling After PD-1 Blockade in Non-Small Cell Lung Carcinoma, Head and Neck Squamous Cell Carcinoma and Melanoma’, Cancer Res (2017); 77 (13): 3540-3550
Inflammation	Danaher_Neutrophils	Danaher et al. ‘Gene expression marker of Tumor Infiltrating Leukocytes’, Journal for ImmunoTherapy of Cancer (2017); 5 (18): 1-15
Inflammation	Prat_CD8_T_cells	Prat et al. ‘Immune-Related Gene Expression Profiling After PD-1 Blockade in Non-Small Cell Lung Carcinoma, Head and Neck Squamous Cell Carcinoma and Melanoma’, Cancer Res (2017); 77 (13): 3540-3550
Inflammation	Prat_Bcells	Prat et al. ‘Immune-Related Gene Expression Profiling After PD-1 Blockade in Non-Small Cell Lung Carcinoma, Head and Neck Squamous Cell Carcinoma and Melanoma’, Cancer Res (2017); 77 (13): 3540-3550
Inflammation	HALLMARK_TNFA_SIGNALING_VIA_NFKB	NA
Inflammation	Danaher_CD45	Danaher et al. ‘Gene expression marker of Tumor Infiltrating Leukocytes’, Journal for ImmunoTherapy of Cancer (2017); 5 (18): 1-15
Inflammation	Prat_Cluster2_granzymeAmediatedApoptosisPathway	Prat et al. ‘Immune-Related Gene Expression Profiling After PD-1 Blockade in Non-Small Cell Lung Carcinoma, Head and Neck Squamous Cell Carcinoma and Melanoma’, Cancer Res (2017); 77 (13): 3540-3550
Inflammation	IKK-beta Signature	Hernandez et al. ‘Activiation of NF-kB signalling by inhibitor of NF-kB kinase β increases aggressiveness of ovarian cancer’ Molecular & Cellular Pathology (2010); 70 (10): 4005-4014
Inflammation	Danaher_Th1_cells	Danaher et al. ‘Gene expression marker of Tumor Infiltrating Leukocytes’, Journal for ImmunoTherapy of Cancer (2017); 5 (18): 1-15
Inflammation	Prat_T_helper_cells	Prat et al. ‘Immune-Related Gene Expression Profiling After PD-1 Blockade in Non-Small Cell Lung Carcinoma, Head and Neck Squamous Cell Carcinoma and Melanoma’, Cancer Res (2017); 77 (13): 3540-3550
Inflammation	Prat_Normal_mucosa	Prat et al. ‘Immune-Related Gene Expression Profiling After PD-1 Blockade in Non-Small Cell Lung Carcinoma, Head and Neck Squamous Cell Carcinoma and Melanoma’, Cancer Res (2017); 77 (13): 3540-3550
Inflammation	HALLMARK_IL6_JAK_STAT3_SIGNALING	NA
Inflammation	Danaher_Bcell	Danaher et al. ‘Gene expression marker of Tumor Infiltrating Leukocytes’, Journal for ImmunoTherapy of Cancer (2017); 5 (18): 1-15
Inflammation	Prat_NK_cells	Prat et al. ‘Immune-Related Gene Expression Profiling After PD-1 Blockade in Non-Small Cell Lung Carcinoma, Head and Neck Squamous Cell Carcinoma and Melanoma’, Cancer Res (2017); 77 (13): 3540-3550
Inflammation	Prat_CD45	Prat et al. ‘Immune-Related Gene Expression Profiling After PD-1 Blockade in Non-Small Cell Lung Carcinoma, Head and Neck Squamous Cell Carcinoma and Melanoma’, Cancer Res (2017); 77 (13): 3540-3550
Inflammation	Danaher_DC	Danaher et al. ‘Gene expression marker of Tumor Infiltrating Leukocytes’, Journal for ImmunoTherapy of Cancer (2017); 5 (18): 1-15
Inflammation	Prat_CD4_activated	Prat et al. ‘Immune-Related Gene Expression Profiling After PD-1 Blockade in Non-Small Cell Lung Carcinoma, Head and Neck Squamous Cell Carcinoma and Melanoma’, Cancer Res (2017); 77 (13): 3540-3550
Inflammation	Danaher_Mast_cells	Danaher et al. ‘Gene expression marker of Tumor Infiltrating Leukocytes’, Journal for ImmunoTherapy of Cancer (2017); 5 (18): 1-15
Inflammation	Prat_Treg	Prat et al. ‘Immune-Related Gene Expression Profiling After PD-1 Blockade in Non-Small Cell Lung Carcinoma, Head and Neck Squamous Cell Carcinoma and Melanoma’, Cancer Res (2017); 77 (13): 3540-3550
Inflammation	Inflammatory Response Enrichment	Liberzon et al. ‘The Molecular Signatures Database Hallmark Gene Set Collection’, Cell Systems (2015); 1: 417-425
Inflammation	Prat_Neutrophils	Prat et al. ‘Immune-Related Gene Expression Profiling After PD-1 Blockade in Non-Small Cell Lung Carcinoma, Head and Neck Squamous Cell Carcinoma and Melanoma’, Cancer Res (2017); 77 (13): 3540-3550
Inflammation	NF-kappaB Activity Signature	Hopewell et al. ‘Lung tumor KF-kB signalling promotes T-cell mediated immune surveillance’ JCI (2013); 123 (6): 2509-2522§
Inflammation	Danaher_CD8_Tcells	Danaher et al. ‘Gene expression marker of Tumor Infiltrating Leukocytes’, Journal for ImmunoTherapy of Cancer (2017); 5 (18): 1-15
Inflammation	Danaher_NK_cells	Danaher et al. ‘Gene expression marker of Tumor Infiltrating Leukocytes’, Journal for ImmunoTherapy of Cancer (2017); 5 (18): 1-15
Inflammation	Danaher_NK_CD56dim_cells	Danaher et al. ‘Gene expression marker of Tumor Infiltrating Leukocytes’, Journal for ImmunoTherapy of Cancer (2017); 5 (18): 1-15
Inflammation	Prat_Cluster3_celladhesion_tolllikereceptors	Prat et al. ‘Immune-Related Gene Expression Profiling After PD-1 Blockade in Non-Small Cell Lung Carcinoma, Head and Neck Squamous Cell Carcinoma and Melanoma’, Cancer Res (2017); 77 (13): 3540-3550
Inflammation	Danaher_Treg	Danaher et al. ‘Gene expression marker of Tumor Infiltrating Leukocytes’, Journal for ImmunoTherapy of Cancer (2017); 5 (18): 1-15
Inflammation	Danaher_Cytotoxic	Danaher et al. ‘Gene expression marker of Tumor Infiltrating Leukocytes’, Journal for ImmunoTherapy of Cancer (2017); 5 (18): 1-15
Inflammation	Danaher_Exhausted_Tcells	Danaher et al. ‘Gene expression marker of Tumor Infiltrating Leukocytes’, Journal for ImmunoTherapy of Cancer (2017); 5 (18): 1-15
Inflammation	M1/M2 gene expression signature	Yuan et al. ‘Opposite effects of M1 and M2 macrophage subtypes on lung cancer progression’ Scientific Reports (2015); 5 (14273): 1-12
Inflammation	Tumor-associated Macrophages	Steidl et al. ‘Tumour-associated macrophages and survival in classic Hodgkin’s Lymphoma’ NEJM (2010); 362 (10): 875-885
Inflammation	Immune Response (Macrophages)	Prat et al. ‘Immune-Related Gene Expression Profiling After PD-1 Blockade in Non-Small Cell Lung Carcinoma, Head and Neck Squamous Cell Carcinoma and Melanoma’, Cancer Res (2017); 77 (13): 3540-3550
Immuno-Oncology	Prat_T_helper_cells	Prat et al. ‘Immune-Related Gene Expression Profiling After PD-1 Blockade in Non-Small Cell Lung Carcinoma, Head and Neck Squamous Cell Carcinoma and Melanoma’, Cancer Res (2017); 77 (13): 3540-3550
Immuno-Oncology	TILs-related GS	Kochi et al. ‘Tumour-infiltrating lymphocytes (TILs)-related genomic signature predicts chemotherapy response in breast cancer’, Breast Cancer Res Treat (2018); 167: 39-47
Immuno-Oncology	Prat_CD45	Prat et al. ‘Immune-Related Gene Expression Profiling After PD-1 Blockade in Non-Small Cell Lung Carcinoma, Head and Neck Squamous Cell Carcinoma and Melanoma’, Cancer Res (2017); 77 (13): 3540-3550
Immuno-Oncology	Danaher_CD45	Danaher et al. ‘Gene expression marker of Tumor Infiltrating Leukocytes’, Journal for ImmunoTherapy of Cancer (2017); 5 (18): 1-15
Immuno-Oncology	Danaher_Tcells	Danaher et al. ‘Gene expression marker of Tumor Infiltrating Leukocytes’, Journal for ImmunoTherapy of Cancer (2017); 5 (18): 1-15
Immuno-Oncology	Immune Response (T-cells)	Prat et al. ‘Immune-Related Gene Expression Profiling After PD-1 Blockade in Non-Small Cell Lung Carcinoma, Head and Neck Squamous Cell Carcinoma and Melanoma’, Cancer Res (2017); 77 (13): 3540-3550
Immuno-Oncology	Prat_Cluster1_AntigenPresentationTcellActivation	Prat et al. ‘Immune-Related Gene Expression Profiling After PD-1 Blockade in Non-Small Cell Lung Carcinoma, Head and Neck Squamous Cell Carcinoma and Melanoma’, Cancer Res (2017); 77 (13): 3540-3550
Immuno-Oncology	Danaher_Th1_cells	Danaher et al. ‘Gene expression marker of Tumor Infiltrating Leukocytes’, Journal for ImmunoTherapy of Cancer (2017); 5 (18): 1-15
Immuno-Oncology	Prat_Neutrophils	Prat et al. ‘Immune-Related Gene Expression Profiling After PD-1 Blockade in Non-Small Cell Lung Carcinoma, Head and Neck Squamous Cell Carcinoma and Melanoma’, Cancer Res (2017); 77 (13): 3540-3550
Immuno-Oncology	Danaher_Neutrophils	Danaher et al. ‘Gene expression marker of Tumor Infiltrating Leukocytes’, Journal for ImmunoTherapy of Cancer (2017); 5 (18): 1-15
Immuno-Oncology	Prat_Macrophages	Prat et al. ‘Immune-Related Gene Expression Profiling After PD-1 Blockade in Non-Small Cell Lung Carcinoma, Head and Neck Squamous Cell Carcinoma and Melanoma’, Cancer Res (2017); 77 (13): 3540-3550
Immuno-Oncology	Prat_Cluster3_celladhesion_tolllikereceptors	Prat et al. ‘Immune-Related Gene Expression Profiling After PD-1 Blockade in Non-Small Cell Lung Carcinoma, Head and Neck Squamous Cell Carcinoma and Melanoma’, Cancer Res (2017); 77 (13): 3540-3550
Immuno-Oncology	Prat_Normal_mucosa	Prat et al. ‘Immune-Related Gene Expression Profiling After PD-1 Blockade in Non-Small Cell Lung Carcinoma, Head and Neck Squamous Cell Carcinoma and Melanoma’, Cancer Res (2017); 77 (13): 3540-3550
Immuno-Oncology	Danaher_Macrophages	Danaher et al. ‘Gene expression marker of Tumor Infiltrating Leukocytes’, Journal for ImmunoTherapy of Cancer (2017); 5 (18): 1-15
Immuno-Oncology	IPRES Signature	Hugo et al. ‘Genomic and Transcriptomic Features of Response to Anti-PD-1 Therapy in Metastatic Melanoma’, Cell (2016); 165 (1): 35-44
Immuno-Oncology	HALLMARK_COMPLEMENT	NA
Immuno-Oncology	TCGA CSF1 response	Beck et al. ‘The Macrophage Colony Stimulating Factor-1 Response Signature in Breast Carcinoma’, Clin Cancer Res (2009); 15 (3): 778-787
Immuno-Oncology	TCGA TGF beta Signature	Teschendorff et al. ‘Improved prognostic classification of breast cancer defined by antagonistic activation patterns of immune response pathway modules’, BMC Cancer (2010); 10 (604): 1-20
Immuno-Oncology	TGF beta Response Signature	Mariathasan et al. ‘TGFβ attenuates tumour response to PD-L1 blockade by contributing to exclusion of T cells’ Nature (2018); 554: 544-548§
Immuno-Oncology	HALLMARK_TGF_BETA_SIGNALING	NA
Immuno-Oncology	TCGA Fibroblast CSR	Chang et al. ‘Gene Expression Signature of Fibroblast Serum Response Predicts Human Cancer Progression: Similarities between Tumors and Wounds’, PLOS Biology (2004); 2 (2): 0206-0214
Immuno-Oncology	HALLMARK_INFLAMMATORY_RESPONSE	NA
Immuno-Oncology	HALLMARK_IL2_STAT5_SIGNALING	NA
Immuno-Oncology	Immune Enrichment Score	Miao et al. ‘Genomic correlates of response to immune checkpoint therapies in clear cell renal cell carcinoma’, Science (2018); 359 (6377): 801-806; Liberzon et al. ‘The Molecular Signatures Database Hallmark Gene Set Collection’, Cell Systems (2015); 1: 417-425
Immuno-Oncology	HALLMARK_INTERFERON_ALPHA_RESPONSE	NA
Immuno-Oncology	TCGA IFN gamma Signature	Wolf et al. ‘Gene Co-Expression Modules as Clinically Relevant Hallmarks of Breast Cancer Diversity’, PLOS One (2014); 9 (2): 1-16
Immuno-Oncology	Prat_NK_cells	Prat et al. ‘Immune-Related Gene Expression Profiling After PD-1 Blockade in Non-Small Cell Lung Carcinoma, Head and Neck Squamous Cell Carcinoma and Melanoma’, Cancer Res (2017); 77 (13): 3540-3550
Immuno-Oncology	Prat_Mast_cells	Prat et al. ‘Immune-Related Gene Expression Profiling After PD-1 Blockade in Non-Small Cell Lung Carcinoma, Head and Neck Squamous Cell Carcinoma and Melanoma’, Cancer Res (2017); 77 (13): 3540-3550
Immuno-Oncology	Prat_Bcells	Prat et al. ‘Immune-Related Gene Expression Profiling After PD-1 Blockade in Non-Small Cell Lung Carcinoma, Head and Neck Squamous Cell Carcinoma and Melanoma’, Cancer Res (2017); 77 (13): 3540-3550
Immuno-Oncology	Danaher_Bcell	Danaher et al. ‘Gene expression marker of Tumor Infiltrating Leukocytes’, Journal for ImmunoTherapy of Cancer (2017); 5 (18): 1-15
Immuno-Oncology	Prat_Cytotoxic_cells	Prat et al. ‘Immune-Related Gene Expression Profiling After PD-1 Blockade in Non-Small Cell Lung Carcinoma, Head and Neck Squamous Cell Carcinoma and Melanoma’, Cancer Res (2017); 77 (13): 3540-3550
Immuno-Oncology	Prat_DC	Prat et al. ‘Immune-Related Gene Expression Profiling After PD-1 Blockade in Non-Small Cell Lung Carcinoma, Head and Neck Squamous Cell Carcinoma and Melanoma’, Cancer Res (2017); 77 (13): 3540-3550
Immuno-Oncology	Danaher_DC	Danaher et al. ‘Gene expression marker of Tumor Infiltrating Leukocytes’, Journal for ImmunoTherapy of Cancer (2017); 5 (18): 1-15
Immuno-Oncology	Prat_Cluster4_IFNactivation	Prat et al. ‘Immune-Related Gene Expression Profiling After PD-1 Blockade in Non-Small Cell Lung Carcinoma, Head and Neck Squamous Cell Carcinoma and Melanoma’, Cancer Res (2017); 77 (13): 3540-3550
Immuno-Oncology	Danaher_Mast_cells	Danaher et al. ‘Gene expression marker of Tumor Infiltrating Leukocytes’, Journal for ImmunoTherapy of Cancer (2017); 5 (18): 1-15
Immuno-Oncology	Prat_Th1_cells	Prat et al. ‘Immune-Related Gene Expression Profiling After PD-1 Blockade in Non-Small Cell Lung Carcinoma, Head and Neck Squamous Cell Carcinoma and Melanoma’, Cancer Res (2017); 77 (13): 3540-3550
Immuno-Oncology	Prat_CD4_activated	Prat et al. ‘Immune-Related Gene Expression Profiling After PD-1 Blockade in Non-Small Cell Lung Carcinoma, Head and Neck Squamous Cell Carcinoma and Melanoma’, Cancer Res (2017); 77 (13): 3540-3550
Immuno-Oncology	Prat_Cluster2_granzymeAmediatedApoptosisPathway	Prat et al. ‘Immune-Related Gene Expression Profiling After PD-1 Blockade in Non-Small Cell Lung Carcinoma, Head and Neck Squamous Cell Carcinoma and Melanoma’, Cancer Res (2017); 77 (13): 3540-3550
Immuno-Oncology	Prat_CD8_T_cells	Prat et al. ‘Immune-Related Gene Expression Profiling After PD-1 Blockade in Non-Small Cell Lung Carcinoma, Head and Neck Squamous Cell Carcinoma and Melanoma’, Cancer Res (2017); 77 (13): 3540-3550
Immuno-Oncology	Danaher_CD8_Tcells	Danaher et al. ‘Gene expression marker of Tumor Infiltrating Leukocytes’, Journal for ImmunoTherapy of Cancer (2017); 5 (18): 1-15
Immuno-Oncology	Danaher_NK_cells	Danaher et al. ‘Gene expression marker of Tumor Infiltrating Leukocytes’, Journal for ImmunoTherapy of Cancer (2017); 5 (18): 1-15
Immuno-Oncology	Danaher_NK_CD56dim_cells	Danaher et al. ‘Gene expression marker of Tumor Infiltrating Leukocytes’, Journal for ImmunoTherapy of Cancer (2017); 5 (18): 1-15
Immuno-Oncology	CTLA4 Response Signature	Ji et al. ‘An immune-active tumor microenvironment favors clinical response to ipilimumab’, Cancer Immunol Immunother (2011); 61 (7): 1019-1031
Immuno-Oncology	T-cell inflamed GEP	Ayers et al. ‘IFN-γ-related mRNA profile predicts clinical response to PD-1 blockade’, J Clin Invest (2017); 127 (8): 2930-2940
Immuno-Oncology	Almac I-O Assay	Mulligan et al. ‘Identification and Validation of an Anthracycline/Cyclophosphamide-Based Chemotherapy Response Assay in Breast Cancer’, J Natl Cancer Inst (2014); 106 (1): 1-10; Parkes et al. ‘Activation of STING-Dependent Innate Immune Signaling by S-Phase-Specific DNA Damage in Breast Cancer’, J Natl Cancer Inst (2017); 109 (1): 1-10
Immuno-Oncology	TCGA Lymphocyte Infiltration	Calabro et al. ‘Effects of infiltrating lymphocytes and estrogen receptor on gene expression and prognosis in breast cancer’, Breast Cancer Res Treat (2009); 116: 69-77
Immuno-Oncology	Prat_Treg	Prat et al. ‘Immune-Related Gene Expression Profiling After PD-1 Blockade in Non-Small Cell Lung Carcinoma, Head and Neck Squamous Cell Carcinoma and Melanoma’, Cancer Res (2017); 77 (13): 3540-3550
Immuno-Oncology	Danaher_Treg	Danaher et al. ‘Gene expression marker of Tumor Infiltrating Leukocytes’, Journal for ImmunoTherapy of Cancer (2017); 5 (18): 1-15
Immuno-Oncology	Danaher_Cytotoxic	Danaher et al. ‘Gene expression marker of Tumor Infiltrating Leukocytes’, Journal for ImmunoTherapy of Cancer (2017); 5 (18): 1-15
Immuno-Oncology	TILs Exhausted T-cells	Danaher et al. ‘Gene expression marker of Tumor Infiltrating Leukocytes’, Journal for ImmunoTherapy of Cancer (2017); 5 (18): 1-15
Immortality	Candidate Senescence Signature	Wu et al. ‘A c-map enabled gene expression signature-matching approach identifies small-molecule inducers of accelerated cell senescence’ BMC Genomics (2019); 20 (290): 1-12
Immortality	Telomerase (Terc) Signature	Bruedigam et al. ‘Telomerase inhibition effectively targets mouse and human AML stem cells and delays relapse following chemotherapy’ Cell Stem Cell (2014); 15: 775-790
Immortality	Molecular Senescence Signature	Marques et al. ‘Identification of new genes associated to senescent and tumorigenic phenotypes in mesenchymal stem cells’ Scientific Reports (2017); 7 (17837): 1-13
Immortality	Universal Senescence Signature	Hernandez-Segura et al. ‘Unmasking transcriptional heterogeneity in senescent cells’ Current Biology (2017); 27: 2652-2660
Immortality	Senescence-associated Signature	Purcell et al. ‘Gene expression profiling of replicative and induced senescence’ Cell Cycle (2014); 13 (24): 3927-3937
Genome-Instability	MSI Classifier	Kruhoffer et al. ‘Gene expression signatures for colorectal cancer microsatellite status and HNPCC’ BJC (2005); 92: 2240-2248
Genome-Instability	Almac DNA Damage Assay	Mulligan et al. ‘Identification and Validation of an Anthracycline/Cyclophosphamide-Based Chemotherapy Response Assay in Breast Cancer’, J Natl Cancer Inst (2014); 106 (1): 1-10; Parkes et al. ‘Activation of STING-Dependent Innate Immune Signaling by S-Phase-Specific DNA Damage in Breast Cancer’, J Natl Cancer Inst (2017); 109 (1): 1-10
Genome-Instability	BRCAness Profile	Konstantinopoulos et al. ‘Gene Expression Profile of BRCAness that correlates with responsiveness to chemotherapy and with outcome in patients with epithelial ovarian cancer’ JCO (2010); 28 (22): 3555-3561
Genome-Instability	DDR Pathway Focused Score	Kang et al. ‘A DNA repair pathway-focused score for prediction of outcomes in ovarian cancer treated with platinum-based chemotherapy’ JNCI (2012); 104: 670-681
Genome-Instability	CIN4 Signature	Szasz et al. ‘The CIN4 chromosomal instability qPCR classifier defines tumour aneuploidy and stratifies outcome in grade 2 breast cancer’ PLOS One (2013); 8 (2): 1-8
Genome-Instability	CIN25 Signature	Carter et al. ‘A signature of chromosomal instability inferred from gene expression profiles predicts clinical outcome in multiple human cancers’ Nature Genetics (2006); 38 (9): 1043-1048
Genome-Instability	HRD Gene Signature	Peng et al. ‘Genome-wide transcriptome profiling of homologous recombination DNA repair’, Nature Communications (2014); 5: 3361
Genome-Instability	HALLMARK_UV_RESPONSE_UP	NA
Genome-Instability	HALLMARK_UV_RESPONSE_DN	NA
Genome-Instability	HALLMARK_MITOTIC_SPINDLE	NA
Genome-Instability	DDR Enrichment Score	Liberzon et al. ‘The Molecular Signatures Database Hallmark Gene Set Collection’, Cell Systems (2015); 1: 417-425
Genome-Instability	BRCA1ness Signature	Severson et al. ‘The BRCA1ness signature is associated significantly with response to PARP inhibitor treatment versus control in the I-SPY2 randomised neoadjuvant setting’ Breast Cancer Research (2017); 19 (99): 1-9
Genome-Instability	DNA Damage Sensitivity	McGrail et al. ‘Improved prediction of PARP inhibitor response and identification of synergizing agents through use of a novel gene expression generation algorithm’ Systems Biology & Applications (2017); 3(8): 1-12
Evading-Growth	CDK4 Classifier	Raspe et al. ‘CDK4 phosphorylation status and a linked gene expression profile predict sensitivity to palbociclib’ EMBO Mol Med (2017); 1052-1066
Evading-Growth	RB1-loss Signature (RBS)	Chen et al. ‘Novel RB1-loss transcriptomic signature is associated with poor clinical outcomes across cancer types’ Clin Can Res (2019): 1-17
Evading-Growth	HALLMARK_E2F_TARGETS	NA
Evading-Growth	TP53 Classifier	Knijnenburg et al. ‘Genomic and Molecular Landscape of DNA Damage Repair Deficiency across The Cancer Genome Atlas’ Cell Reports (2018); 23: 239-254
Evading-Growth	G2M Checkpoint Enrichment	Liberzon et al. ‘The Molecular Signatures Database Hallmark Gene Set Collection’, Cell Systems (2015); 1: 417-425
Evading-Growth	Cell Cycle Signature (CCS)	Mizuno et al. ‘A signature-based method for indexing cell cycle phase distribution from microarray profiles’ BMC Genomics (2009); 10 (137): 1-10
Evading-Growth	E2F Gene Signature	Locatelli et al. ‘Transcriptional analysis of an E2F gene signature as a biomarker of activity of the cyclin-dependent kinase inhibitor PHA-793887 in tumor and skin biopsies from a Phase 1 clinical study’ Mol Cancer Ther (2010); 9 (5): 1265-1273
Evading-Growth	E2F Target Expression Classifier	Lan et al. ‘E2F signature is predictive for the pancreatic adenocarcinoma clinical outcome and sensitivity to E2F inhibitors, but not for the response to cytotoxic-based treatments’ Scientific Reports (2018); 8 (8330): 1-12
Energetics	HALLMARK_MYOGENESIS	NA
Energetics	Glycolytic GE Signature Score	Chen et al. ‘A glycolysis-based ten-gene signature correlates with the clinical outcome, molecular subtype and IDH1 mutation in glioblastoma’ Journal of Genetics and Genomics (2017); 44: 519-530
Energetics	HALLMARK_BILE_ACID_METABOLISM	NA
Energetics	HALLMARK_SPERMATOGENESIS	NA
Energetics	Oxidative Phosphorylation Score	Liberzon et al. ‘The Molecular Signatures Database Hallmark Gene Set Collection’, Cell Systems (2015); 1: 417-425
Energetics	HALLMARK_FATTY_ACID_METABOLISM	NA
Energetics	HALLMARK_PEROXISOME	NA
Energetics	Core Metabolic Signature	Haider et al. ‘Genomic alterations underlie a pan-cancer metabolic shift associated with tumour hypoxia’ Genome Biology (2016); 17 (140): 1-17
Energetics	HALLMARK_PROTEIN_SECRETION	NA
Energetics	HALLMARK_HEME_METABOLISM	NA
Energetics	HALLMARK_GLYCOLYSIS	NA
Energetics	HALLMARK_CHOLESTEROL_HOMEOSTASIS	NA
Energetics	HALLMARK_ADIPOGENESIS	NA
Energetics	HALLMARK_UNFOLDED_PROTEIN_RESPONSE	NA
Energetics	HALLMARK_REACTIVE_OXIGEN_SPECIES_PATHWAY	NA
Energetics	HALLMARK_XENOBIOTIC_METABOLISM	NA
Energetics	Metabolic Progression Signature	Nath et al. ‘Genetic alterations in fatty acid transport and metabolism genes are associated with metastatic progression and poor prognosis of human cancers’ Scientific Reports (2016); 6 (18669): 1-13
Energetics	Hypoxia-related Signature	Yang et al. ‘Development and validation of a 28-gene hypoxia related prognostic signature for localised prostate cancer’ EBioMedicine (2018); 182-189
Energetics	Glycolysis-related Signature	Liu et al. ‘Identification of a novel glycolysis-related gene signature that can predict the survival of patients with lung adenocarcinoma’ Cell Cycle (2019); 18 (5): 568-579
Energetics	GLS1/GCS Co-Dependency GES	Daemen et al. ‘Pan-Cancer metabolic signature predicts co-dependency on Glutaminase and de novo Glutathione synthesis linked to a high-mesenchymal state’ Cell Metabolism (2018); 28: 383-399
Energetics	Metabolic Pathway Signature	Von-Rundstedt et al. ‘Integrative pathway analysis of metabolic signature in bladder cancer: a linkage to the cancer genome atlas project and prediction of survival’ J Urol (2016); 195: 1911-1919
Energetics	HALLMARK_PANCREAS_BETA_CELLS	NA
EMT	Becht_Myeloid dendritic cells	Becht et al. ‘Estimating the population abundance of tissue-infiltrating immune and stromal cell populations using gene expression’, Genome Biology (2016); 17 (218): 1-20
EMT	Becht_Cytotoxic lymphocytes	Becht et al. ‘Estimating the population abundance of tissue-infiltrating immune and stromal cell populations using gene expression’, Genome Biology (2016); 17 (218): 1-20
EMT	Becht_B lineage	Becht et al. ‘Estimating the population abundance of tissue-infiltrating immune and stromal cell populations using gene expression’, Genome Biology (2016); 17 (218): 1-20
EMT	Becht_CD8 T cells	Becht et al. ‘Estimating the population abundance of tissue-infiltrating immune and stromal cell populations using gene expression’, Genome Biology (2016); 17 (218): 1-20
EMT	EMT Enrichment Score	Liberzon et al. ‘The Molecular Signatures Database Hallmark Gene Set Collection’, Cell Systems (2015); 1: 417-425
EMT	MCPCounter-Fibroblasts	Becht et al. ‘Estimating the population abundance of tissue-infiltrating immune and stromal cell populations using gene expression’, Genome Biology (2016); 17 (218): 1-20
EMT	HALLMARK_APICAL_JUNCTION	NA
EMT	MEK Functional Signature	Dry et al. ‘Transcriptional pathway signatures predict MEK addiction and response to selumetinib (AZD6244)’, Cancer Res (2010); 70 (6): 2264-73
EMT	Dry_et_al_Resistance	Dry et al. ‘Transcriptional pathway signatures predict MEK addiction and response to selumetinib (AZD6244)’, Cancer Res (2010); 70 (6): 2264-73
EMT	Almac EMT Assay	Knight et al. ‘Pan-cancer mesenchymal assay to predict response to MEK inhibitors’, JCO (2018); 36 (15): Suppl. 12111
EMT	Becht_Neutrophils	Becht et al. ‘Estimating the population abundance of tissue-infiltrating immune and stromal cell populations using gene expression’, Genome Biology (2016); 17 (218): 1-20
EMT	Becht_Monocytic lineage	Becht et al. ‘Estimating the population abundance of tissue-infiltrating immune and stromal cell populations using gene expression’, Genome Biology (2016); 17 (218): 1-20
EMT	Mesenchymal Subtype	Lee et al. ‘Development of mesenchymal subtype gene signature for clinical application in gastric cancer’, Oncotarget (2017); 8 (39): 66305-66315
EMT	Becht_Endothelial cells	Becht et al. ‘Estimating the population abundance of tissue-infiltrating immune and stromal cell populations using gene expression’, Genome Biology (2016); 17 (218): 1-20
EMT	Pan-Can EMT Signature A	Rokavec et al. ‘Pan-Cancer EMT-signature identifies RBM47 down-regulation during colorectal cancer progression’, Scientific Reports (2017); 7 (4687): 1-15
EMT	Becht_T cells	Becht et al. ‘Estimating the population abundance of tissue-infiltrating immune and stromal cell populations using gene expression’, Genome Biology (2016); 17 (218): 1-20
EMT	EMT-based GE Signature	Schell et al. ‘A composite gene expression signature optimizes prediction of colorectal cancer metastasis and outcome’, Clin Cancer Res (2016); 22 (3): 734-745
EMT	EMT Signature Estimate	Tan et al. ‘Epithelial-mesenchymal transition spectrum quantification and its efficacy in deciphering survival and drug responses of cancer patients’, EMBO Mol Med (2014); 6 (10): 1279-1293
EMT	Pan-Can EMT Signature B	Mak et al. ‘A patient-derived, pan-cancer EMT signature identifies global molecular alterations and immune target enrichment following epithelial-to-mesenchymal transition’, Clin Cancer Res (2016); 22 (3): 609-20
EMT	Becht_NK cells	Becht et al. ‘Estimating the population abundance of tissue-infiltrating immune and stromal cell populations using gene expression’, Genome Biology (2016); 17 (218): 1-20
EMT	MAPK Activity Score	Wagle et al. ‘A transcriptional MAPK pathway activity score (MPAS) is a clinically relevant biomarker in multiple cancer types’, Precision Oncology (2018); 2 (7): 1-10
EMT	HALLMARK_APICAL_SURFACE	NA
EMT	HALLMARK_WNT_BETA_CATENIN_SIGNALING	NA
EMT	HALLMARK_NOTCH_SIGNALING	NA
EMT	HALLMARK_HEDGEHOG_SIGNALING	NA
EMT	MPI Signature	Gentles et al. ‘Integrating Tumor and Stromal Gene Expression Signatures with Clinical Indices for Survival Stratification of Early-Stage Non-Small Cell Lung Cancer’, J Natl Cancer Inst (2015); 107 (10): 1-11
EMT	EMT Signature	Byers et al. ‘An epithelial-mesenchymal transition (EMT) gene signature predicts resistance to EGFR and PI3K inhibitors and identifies Axl as a therapeutic target for overcoming EGFR inhibitor resistance’, Clin Cancer Res (2013); 19 (1): 279-290§
CellDeath	TP53 Classifier	Knijnenburg et al. ‘Genomic and Molecular Landscape of DNA Damage Repair Deficiency across The Cancer Genome Atlas’ Cell Reports (2018); 23: 239-254
CellDeath	Autophagy-related Risk Score	An et al. ‘Development of a Novel Autophagy-related prognostic signature for serous ovarian cancer’ Journal of Cancer (2018); 9 (21): 4058-4071
CellDeath	HALLMARK_P53_PATHWAY	NA
CellDeath	Apoptosis Enrichment Score	Liberzon et al. ‘The Molecular Signatures Database Hallmark Gene Set Collection’, Cell Systems (2015); 1: 417-425
CellDeath	TRAIL Sensitivity Predictor	Chen et al. ‘A 71-gene signature of TRAIL sensitivity in cancer cells’ Molecular Cancer Therapeutics (2011); 11 (1): 34-44
CellDeath	Tumour Necrosis Signature	Bredholt et al. ‘Tumour necrosis is an important hallmark of aggressive endometrial cancer and associates with hypoxia, angiogenesis and inflammation responses’ Oncotarget (2015); 6 (37): 39676-39690
CellDeath	Apoptosis Pathway (APS)	Chang et al. ‘Apoptosis pathway signature for prediction of treatment response and clinical outcome in childhood high risk B-precursor acute lymphoblastic leukaemia’ Am J Cancer Res (2015); 5 (5): 1844-1853
CellDeath	TNF alpha based GE Signature	Bardia et al. ‘Paclitaxel with inhibitor of apoptosis antagonist. LCL161 for localised triple-negative breast cancer, prospectively stratified by gene signature in a biomarker-driven neoadjuvant trial’ JCO (2018); 36 (31): 3126-3133
Angiogenesis	Angio/Hypoxia Signature	Franzini et al. ‘Gene Expression Signatures Predictive of Bevacizumab/Erlotinib Therapeutic Benefit in Advanced Nonsquamous Non-Small Cell Lung Cancer Patients (SAKK 19/05 trial)’, Clin Cancer Res (2015); 21 (23): 5253-63
Angiogenesis	Almac Angio Assay	Gourley et al. ‘Molecular subgroup of high-grade serous ovarian cancer (HGSOC) as a predictor of outcome following bevacizumab’, JCO (2014); 32 (15): Suppl. 5502
Angiogenesis	HALLMARK_HYPOXIA	NA
Angiogenesis	HALLMARK_COAGULATION	NA
Angiogenesis	Angio Enrichment Score	Liberzon et al. ‘The Molecular Signatures Database Hallmark Gene Set Collection’, Cell Systems (2015); 1: 417-425
Angiogenesis	Angiogenesis Signature B	Betink et al. ‘Angiogenic mRNA and microRNA Gene Expression Signature predicts a Novel Subtype of Serous Ovarian Cancer’, PLOS One (2012); 7 (2): 1-9
Angiogenesis	Franzini_et_al_Hypoxia	Franzini et al. ‘Gene Expression Signatures Predictive of Bevacizumab/Erlotinib Therapeutic Benefit in Advanced Nonsquamous Non-Small Cell Lung Cancer Patients (SAKK 19/05 trial)’, Clin Cancer Res (2015); 21 (23): 5253-63
Angiogenesis	Global Angio Signature	Anders et al. ‘Microarray Meta-Analysis defines Global Angiogenesis-Related Gene Expression Signatures in Human Carcinomas’, Mol Carcinogenesis (2013); 52: 29-38
Angiogenesis	Angio Predictive G model	Mendiola et al. ‘Predictive value of angiogenesis-related gene profiling in patients with HER2-negative metastatic breast cancer treated with bevacizumab and weekly paclitaxel’, Oncotarget (2016); 7 (17): 24217-24227
Angiogenesis	Vascular Proliferation	Stefansson et al. ‘Increased angiogenesis is associated with a 32-gene expression signature and 6p21 amplification in aggressive endometrial cancer’, Oncotarget (2015); 6 (12): 10634-10645
Angiogenesis	MTTS Signature	Glinsky et al. ‘Microarray analysis identifies a death-from-cancer signature predicting therapy failure in patients with multiple types of cancer’, J Clin Invest (2005); 115 (6): 1503-1521
Angiogenesis	Angiogenesis Signature A	Hu et al. ‘Gene expression signature for angiogenic and nonangiogenic non-small-cell lung cancer’, Oncogene (2005); 24: 1212-1219
